# Supplementary material for: P720R USP8 Mutation Is Associated with a Better Responsiveness to Pasireotide in ACTH-Secreting PitNETs
Source: Cancers (Basel). 2022 May 16;14(10):2455. doi: 10.3390/cancers14102455 (PMC9139692; doi:10.3390/cancers14102455)
Supplement: Supplementary file 1 [file cancers-14-02455-s001.zip]

Archive with 1 entries (1 files):
- cancers-1670385-supplementary.pdf
